# Supplementary material for: Machine-learning framework for conditional estimation and scenario-based projection of the heat index for public health interventions
Source: PLoS One. 2026 Apr 28;21(4):e0348202. doi: 10.1371/journal.pone.0348202 (PMC13123980; doi:10.1371/journal.pone.0348202)
Supplement: S1 File — (XLSX) [file pone.0348202.s001.xlsx]

## Sheet: Sheet 1
DateTime	Temperature	Humidity
2014-01-01	11.6	90
2014-01-01 03:00:00	18.7	65
2014-01-01 06:00:00	24.2	40
2014-01-01 09:00:00	25.2	32
2014-01-01 12:00:00	21.4	53
2014-01-01 15:00:00	18.9	70
2014-01-01 18:00:00	18.5	68
2014-01-01 21:00:00	15	91
2014-01-02	13.8	91
2014-01-02 03:00:00	19.2	64
2014-01-02 06:00:00	23.4	52
2014-01-02 09:00:00	25	47
2014-01-02 12:00:00	21	68
2014-01-02 15:00:00	17.4	85
2014-01-02 18:00:00	18	81
2014-01-02 21:00:00	16.2	87
2014-01-03	14	92
2014-01-03 03:00:00	18.2	69
2014-01-03 06:00:00	22	43
2014-01-03 09:00:00	22.6	43
2014-01-03 12:00:00	20	57
2014-01-03 15:00:00	18	65
2014-01-03 18:00:00	16	77
2014-01-03 21:00:00	14.8	82
2014-01-04	13.9	88
2014-01-04 03:00:00	15.1	75
2014-01-04 06:00:00	20.6	52
2014-01-04 09:00:00	22	46
2014-01-04 12:00:00	19.2	64
2014-01-04 15:00:00	16.4	73
2014-01-04 18:00:00	14	86
2014-01-04 21:00:00	14	91
2014-01-05	14.2	86
2014-01-05 03:00:00	15.3	80
2014-01-05 06:00:00	20.2	60
2014-01-05 09:00:00	22.2	51
2014-01-05 12:00:00	19	69
2014-01-05 15:00:00	15.6	86
2014-01-05 18:00:00	14.2	91
2014-01-05 21:00:00	15.2	92
2014-01-06	15.3	90
2014-01-06 03:00:00	18.4	74
2014-01-06 06:00:00	19.6	74
2014-01-06 09:00:00	19.6	74
2014-01-06 12:00:00	18	85
2014-01-06 15:00:00	15.8	93
2014-01-06 18:00:00	16	93
2014-01-06 21:00:00	14	95
2014-01-07	12.7	97
2014-01-07 03:00:00	15.3	99
2014-01-07 06:00:00	20.6	57
2014-01-07 09:00:00	22.3	54
2014-01-07 12:00:00	19	75
2014-01-07 15:00:00	16.2	89
2014-01-07 18:00:00	16.2	65
2014-01-07 21:00:00	14	84
2014-01-08	10.9	92
2014-01-08 03:00:00	17.2	64
2014-01-08 06:00:00	21.8	35
2014-01-08 09:00:00	22.1	24
2014-01-08 12:00:00	18.2	36
2014-01-08 15:00:00	16.4	65
2014-01-08 18:00:00	14.7	81
2014-01-08 21:00:00	11.8	90
2014-01-09	10.6	96
2014-01-09 03:00:00	11.6	97
2014-01-09 06:00:00	15.2	80
2014-01-09 09:00:00	19.8	63
2014-01-09 12:00:00	16.6	82
2014-01-09 15:00:00	14.6	90
2014-01-09 18:00:00	14	93
2014-01-09 21:00:00	12.8	95
2014-01-10	12.2	99
2014-01-10 03:00:00	12.8	97
2014-01-10 06:00:00	16.8	78
2014-01-10 09:00:00	22.7	53
2014-01-10 12:00:00	18.8	66
2014-01-10 15:00:00	15	84
2014-01-10 18:00:00	14	93
2014-01-10 21:00:00	13	95
2014-01-11	12.1	97
2014-01-11 03:00:00	18.4	74
2014-01-11 06:00:00	24.3	39
2014-01-11 09:00:00	26.6	30
2014-01-11 12:00:00	22.4	46
2014-01-11 15:00:00	19.6	70
2014-01-11 18:00:00	18.8	75
2014-01-11 21:00:00	17.8	74
2014-01-12	17.2	73
2014-01-12 03:00:00	17.2	71
2014-01-12 06:00:00	22	46
2014-01-12 09:00:00	24.2	40
2014-01-12 12:00:00	21.2	58
2014-01-12 15:00:00	18	78
2014-01-12 18:00:00	18.8	69
2014-01-12 21:00:00	17.5	81
2014-01-13	16.6	83
2014-01-13 03:00:00	18.8	71
2014-01-13 06:00:00	24	46
2014-01-13 09:00:00	24.8	43
2014-01-13 12:00:00	21.6	61
2014-01-13 15:00:00	19.6	69
2014-01-13 18:00:00	18	81
2014-01-13 21:00:00	16.4	89
2014-01-14	15	94
2014-01-14 03:00:00	16	89
2014-01-14 06:00:00	20	70
2014-01-14 09:00:00	22	62
2014-01-14 12:00:00	18.8	77
2014-01-14 15:00:00	16.2	87
2014-01-14 18:00:00	15.2	90
2014-01-14 21:00:00	14.6	95
2014-01-15	14.4	97
2014-01-15 03:00:00	14.8	98
2014-01-15 06:00:00	16.6	87
2014-01-15 09:00:00	17.4	81
2014-01-15 12:00:00	16.7	84
2014-01-15 15:00:00	16.3	85
2014-01-15 18:00:00	15.4	86
2014-01-15 21:00:00	15	90
2014-01-16	14.5	91
2014-01-16 03:00:00	15.5	86
2014-01-16 06:00:00	19.8	59
2014-01-16 09:00:00	21.6	56
2014-01-16 12:00:00	18.4	75
2014-01-16 15:00:00	15.4	87
2014-01-16 18:00:00	14.5	89
2014-01-16 21:00:00	14	88
2014-01-17	13.6	97
2014-01-17 03:00:00	14	95
2014-01-17 06:00:00	17.8	74
2014-01-17 09:00:00	22.8	59
2014-01-17 12:00:00	20	78
2014-01-17 15:00:00	17.8	87
2014-01-17 18:00:00	16.8	91
2014-01-17 21:00:00	15	95
2014-01-18	14	97
2014-01-18 03:00:00	19.6	79
2014-01-18 06:00:00	26.8	44
2014-01-18 09:00:00	27.4	43
2014-01-18 12:00:00	23	55
2014-01-18 15:00:00	19.1	65
2014-01-18 18:00:00	15.8	85
2014-01-18 21:00:00	15.4	91
2014-01-19	15.3	94
2014-01-19 03:00:00	18.6	75
2014-01-19 06:00:00	24.2	60
2014-01-19 09:00:00	26.4	43
2014-01-19 12:00:00	23.3	58
2014-01-19 15:00:00	19.4	77
2014-01-19 18:00:00	17.8	84
2014-01-19 21:00:00	17.4	85
2014-01-20	17.2	87
2014-01-20 03:00:00	16.6	89
2014-01-20 06:00:00	19.8	74
2014-01-20 09:00:00	23.5	60
2014-01-20 12:00:00	21.7	68
2014-01-20 15:00:00	18.6	77
2014-01-20 18:00:00	16	87
2014-01-20 21:00:00	15	91
2014-01-21	13.9	97
2014-01-21 03:00:00	14	97
2014-01-21 06:00:00	17	81
2014-01-21 09:00:00	22	58
2014-01-21 12:00:00	18.8	78
2014-01-21 15:00:00	17.2	87
2014-01-21 18:00:00	15.8	91
2014-01-21 21:00:00	14.7	92
2014-01-22	12.6	97
2014-01-22 03:00:00	15.5	89
2014-01-22 06:00:00	23.5	60
2014-01-22 09:00:00	26.3	51
2014-01-22 12:00:00	22.5	73
2014-01-22 15:00:00	19.8	87
2014-01-22 18:00:00	17.2	93
2014-01-22 21:00:00	16	96
2014-01-23	16.2	98
2014-01-23 03:00:00	19.6	76
2014-01-23 06:00:00	26.8	41
2014-01-23 09:00:00	28	33
2014-01-23 12:00:00	24.4	46
2014-01-23 15:00:00	20	74
2014-01-23 18:00:00	18.4	76
2014-01-23 21:00:00	17.8	85
2014-01-24	16.6	89
2014-01-24 03:00:00	20.6	74
2014-01-24 06:00:00	26	41
2014-01-24 09:00:00	25.8	40
2014-01-24 12:00:00	23	57
2014-01-24 15:00:00	19.2	77
2014-01-24 18:00:00	18.8	79
2014-01-24 21:00:00	18.1	83
2014-01-25	17.2	85
2014-01-25 03:00:00	19.8	72
2014-01-25 06:00:00	25.2	48
2014-01-25 09:00:00	26.4	39
2014-01-25 12:00:00	23.4	47
2014-01-25 15:00:00	21	55
2014-01-25 18:00:00	19.2	65
2014-01-25 21:00:00	17	78
2014-01-26	16.5	83
2014-01-26 03:00:00	18	74
2014-01-26 06:00:00	23	51
2014-01-26 09:00:00	25	39
2014-01-26 12:00:00	21.8	50
2014-01-26 15:00:00	19.2	64
2014-01-26 18:00:00	17.9	65
2014-01-26 21:00:00	16	71
2014-01-27	14.7	76
2014-01-27 03:00:00	16.5	71
2014-01-27 06:00:00	21.8	50
2014-01-27 09:00:00	23.6	44
2014-01-27 12:00:00	19.4	64
2014-01-27 15:00:00	16	81
2014-01-27 18:00:00	14	88
2014-01-27 21:00:00	14	86
2014-01-28	13.8	85
2014-01-28 03:00:00	14.2	81
2014-01-28 06:00:00	18.5	61
2014-01-28 09:00:00	22.2	48
2014-01-28 12:00:00	19.5	61
2014-01-28 15:00:00	17.4	72
2014-01-28 18:00:00	16.2	77
2014-01-28 21:00:00	14.7	87
2014-01-29	14.2	88
2014-01-29 03:00:00	16	80
2014-01-29 06:00:00	22.8	54
2014-01-29 09:00:00	25.2	36
2014-01-29 12:00:00	22.4	61
2014-01-29 15:00:00	18	72
2014-01-29 18:00:00	18	72
2014-01-29 21:00:00	17.4	76
2014-01-30	14	95
2014-01-30 03:00:00	18.8	77
2014-01-30 06:00:00	24.3	44
2014-01-30 09:00:00	27.3	28
2014-01-30 12:00:00	22.4	40
2014-01-30 15:00:00	18	61
2014-01-30 18:00:00	18.6	66
2014-01-30 21:00:00	16.6	82
2014-01-31	14.9	94
2014-01-31 03:00:00	15.7	89
2014-01-31 06:00:00	20.5	67
2014-01-31 09:00:00	23.8	57
2014-01-31 12:00:00	21.5	69
2014-01-31 15:00:00	17.4	86
2014-01-31 18:00:00	15	93
2014-01-31 21:00:00	14.8	93
2014-02-01	14.5	97
2014-02-01 03:00:00	14.8	94
2014-02-01 06:00:00	18.4	76
2014-02-01 09:00:00	24.6	52
2014-02-01 12:00:00	22.2	58
2014-02-01 15:00:00	19.1	78
2014-02-01 18:00:00	17.6	87
2014-02-01 21:00:00	16.2	89
2014-02-02	13.6	95
2014-02-02 03:00:00	15.7	81
2014-02-02 06:00:00	22.8	47
2014-02-02 09:00:00	27	30
2014-02-02 12:00:00	22.8	46
2014-02-02 15:00:00	19.6	69
2014-02-02 18:00:00	17.4	78
2014-02-02 21:00:00	15.2	84
2014-02-03	13.7	88
2014-02-03 03:00:00	13.4	85
2014-02-03 06:00:00	20.6	53
2014-02-03 09:00:00	24.5	41
2014-02-03 12:00:00	21.4	49
2014-02-03 15:00:00	18.6	58
2014-02-03 18:00:00	15.4	76
2014-02-03 21:00:00	13.4	88
2014-02-04	12	94
2014-02-04 03:00:00	15.8	75
2014-02-04 06:00:00	18.8	62
2014-02-04 09:00:00	21.2	55
2014-02-04 12:00:00	17.5	73
2014-02-04 15:00:00	15.7	83
2014-02-04 18:00:00	14.5	87
2014-02-04 21:00:00	14	88
2014-02-05	13.5	92
2014-02-05 03:00:00	17.8	74
2014-02-05 06:00:00	24	50
2014-02-05 09:00:00	26.2	44
2014-02-05 12:00:00	22.2	65
2014-02-05 15:00:00	18.8	84
2014-02-05 18:00:00	17.8	92
2014-02-05 21:00:00	16.8	93
2014-02-06	15.7	97
2014-02-06 03:00:00	20.8	78
2014-02-06 06:00:00	27.2	37
2014-02-06 09:00:00	27.8	32
2014-02-06 12:00:00	24.6	47
2014-02-06 15:00:00	19.3	72
2014-02-06 18:00:00	17.2	85
2014-02-06 21:00:00	16	88
2014-02-07	15.4	93
2014-02-07 03:00:00	23	51
2014-02-07 06:00:00	27.8	29
2014-02-07 09:00:00	28.7	29
2014-02-07 12:00:00	24.7	43
2014-02-07 15:00:00	19.5	69
2014-02-07 18:00:00	18.2	78
2014-02-07 21:00:00	18	81
2014-02-08	19	82
2014-02-08 03:00:00	21.8	70
2014-02-08 06:00:00	26.2	58
2014-02-08 09:00:00	30	32
2014-02-08 12:00:00	25.8	56
2014-02-08 15:00:00	23.2	69
2014-02-08 18:00:00	21.6	83
2014-02-08 21:00:00	20.8	87
2014-02-09	19.8	92
2014-02-09 03:00:00	23.5	78
2014-02-09 06:00:00	26.2	64
2014-02-09 09:00:00	29.5	30
2014-02-09 12:00:00	26	45
2014-02-09 15:00:00	22	65
2014-02-09 18:00:00	19.6	76
2014-02-09 21:00:00	18.5	75
2014-02-10	18	69
2014-02-10 03:00:00	22.2	49
2014-02-10 06:00:00	26	33
2014-02-10 09:00:00	27.4	29
2014-02-10 12:00:00	24.1	38
2014-02-10 15:00:00	20.5	62
2014-02-10 18:00:00	19	66
2014-02-10 21:00:00	18.7	67
2014-02-11	18.4	69
2014-02-11 03:00:00	21.6	53
2014-02-11 06:00:00	25.8	30
2014-02-11 09:00:00	26.8	40
2014-02-11 12:00:00	24.6	47
2014-02-11 15:00:00	22.6	55
2014-02-11 18:00:00	20.6	55
2014-02-11 21:00:00	18.8	62
2014-02-12	17.8	65
2014-02-12 03:00:00	21.5	47
2014-02-12 06:00:00	25.6	23
2014-02-12 09:00:00	27.2	23
2014-02-12 12:00:00	24.2	30
2014-02-12 15:00:00	20.2	49
2014-02-12 18:00:00	17.8	58
2014-02-12 21:00:00	17.5	60
2014-02-13	16.2	65
2014-02-13 03:00:00	21.3	36
2014-02-13 06:00:00	25.3	24
2014-02-13 09:00:00	27.2	22
2014-02-13 12:00:00	22.8	46
2014-02-13 15:00:00	18.8	62
2014-02-13 18:00:00	17.6	69
2014-02-13 21:00:00	16.5	67
2014-02-14	15.5	65
2014-02-14 03:00:00	21.2	41
2014-02-14 06:00:00	26.4	24
2014-02-14 09:00:00	27.8	25
2014-02-14 12:00:00	24.6	33
2014-02-14 15:00:00	21.2	49
2014-02-14 18:00:00	18.2	61
2014-02-14 21:00:00	18.1	62
2014-02-15	18.5	62
2014-02-15 03:00:00	19.6	60
2014-02-15 06:00:00	22.4	56
2014-02-15 09:00:00	22.6	57
2014-02-15 12:00:00	20	70
2014-02-15 15:00:00	18.7	87
2014-02-15 18:00:00	17.6	87
2014-02-15 21:00:00	17.4	90
2014-02-16	17	93
2014-02-16 03:00:00	18.2	92
2014-02-16 06:00:00	21.8	72
2014-02-16 09:00:00	21	80
2014-02-16 12:00:00	19.5	85
2014-02-16 15:00:00	18	92
2014-02-16 18:00:00	17.4	93
2014-02-16 21:00:00	17.2	93
2014-02-17	17.2	93
2014-02-17 03:00:00	17.5	92
2014-02-17 06:00:00	18.1	92
2014-02-17 09:00:00	22.2	51
2014-02-17 12:00:00	20	57
2014-02-17 15:00:00	17.7	72
2014-02-17 18:00:00	16.2	85
2014-02-17 21:00:00	14.1	91
2014-02-18	14	84
2014-02-18 03:00:00	19.2	56
2014-02-18 06:00:00	22.2	39
2014-02-18 09:00:00	24	34
2014-02-18 12:00:00	20.8	47
2014-02-18 15:00:00	17.4	70
2014-02-18 18:00:00	16.6	72
2014-02-18 21:00:00	16.3	73
2014-02-19	15.7	77
2014-02-19 03:00:00	19.7	58
2014-02-19 06:00:00	24.3	41
2014-02-19 09:00:00	27	32
2014-02-19 12:00:00	23.5	51
2014-02-19 15:00:00	21.4	58
2014-02-19 18:00:00	19.6	68
2014-02-19 21:00:00	18.5	68
2014-02-20	16.9	77
2014-02-20 03:00:00	20.4	63
2014-02-20 06:00:00	25.8	39
2014-02-20 09:00:00	27.2	29
2014-02-20 12:00:00	23.8	43
2014-02-20 15:00:00	19.7	64
2014-02-20 18:00:00	18	72
2014-02-20 21:00:00	16	79
2014-02-21	14	93
2014-02-21 03:00:00	22.2	51
2014-02-21 06:00:00	25.6	36
2014-02-21 09:00:00	27.2	23
2014-02-21 12:00:00	24.5	40
2014-02-21 15:00:00	19.8	65
2014-02-21 18:00:00	17.8	76
2014-02-21 21:00:00	16.2	80
2014-02-22	15.1	83
2014-02-22 03:00:00	21.4	58
2014-02-22 06:00:00	27.2	33
2014-02-22 09:00:00	28.2	31
2014-02-22 12:00:00	25.3	39
2014-02-22 15:00:00	20.4	69
2014-02-22 18:00:00	18.8	79
2014-02-22 21:00:00	18.4	81
2014-02-23	17.6	83
2014-02-23 03:00:00	23.2	54
2014-02-23 06:00:00	27.6	34
2014-02-23 09:00:00	26.8	44
2014-02-23 12:00:00	25	52
2014-02-23 15:00:00	22.6	62
2014-02-23 18:00:00	21.6	65
2014-02-23 21:00:00	20.2	76
2014-02-24	19.2	84
2014-02-24 03:00:00	22.8	57
2014-02-24 06:00:00	26	47
2014-02-24 09:00:00	28	41
2014-02-24 12:00:00	26.2	51
2014-02-24 15:00:00	23.2	71
2014-02-24 18:00:00	21	83
2014-02-24 21:00:00	20.6	78
2014-02-25	20.2	79
2014-02-25 03:00:00	25.2	44
2014-02-25 06:00:00	28	35
2014-02-25 09:00:00	28.8	35
2014-02-25 12:00:00	26.2	41
2014-02-25 15:00:00	23.6	55
2014-02-25 18:00:00	22	61
2014-02-25 21:00:00	20	67
2014-02-26	17.2	81
2014-02-26 03:00:00	23.4	46
2014-02-26 06:00:00	27.8	35
2014-02-26 09:00:00	28.4	38
2014-02-26 12:00:00	25.6	44
2014-02-26 15:00:00	21.2	71
2014-02-26 18:00:00	19.4	75
2014-02-26 21:00:00	18.3	81
2014-02-27	16.8	88
2014-02-27 03:00:00	23.6	51
2014-02-27 06:00:00	26.2	43
2014-02-27 09:00:00	28.6	40
2014-02-27 12:00:00	26	41
2014-02-27 15:00:00	23.2	57
2014-02-27 18:00:00	22	62
2014-02-27 21:00:00	20.4	70
2014-02-28	20.3	70
2014-02-28 03:00:00	21	69
2014-02-28 06:00:00	24.6	50
2014-02-28 09:00:00	28.8	35
2014-02-28 12:00:00	24.4	55
2014-02-28 15:00:00	21.3	73
2014-02-28 18:00:00	19.1	83
2014-02-28 21:00:00	18.8	85
2014-03-01	18.5	81
2014-03-01 03:00:00	22	67
2014-03-01 06:00:00	26.8	41
2014-03-01 09:00:00	28	41
2014-03-01 12:00:00	26	44
2014-03-01 15:00:00	23	63
2014-03-01 18:00:00	22.1	57
2014-03-01 21:00:00	21	64
2014-03-02	19.6	69
2014-03-02 03:00:00	23.2	57
2014-03-02 06:00:00	28.2	35
2014-03-02 09:00:00	27.3	43
2014-03-02 12:00:00	24.8	53
2014-03-02 15:00:00	22	72
2014-03-02 18:00:00	21.4	72
2014-03-02 21:00:00	20.3	76
2014-03-03	19.2	84
2014-03-03 03:00:00	23.4	65
2014-03-03 06:00:00	27.7	47
2014-03-03 09:00:00	29.2	26
2014-03-03 12:00:00	26.4	35
2014-03-03 15:00:00	22.8	59
2014-03-03 18:00:00	22.5	59
2014-03-03 21:00:00	21	66
2014-03-04	20.8	68
2014-03-04 03:00:00	23.4	52
2014-03-04 06:00:00	27.3	32
2014-03-04 09:00:00	28.4	27
2014-03-04 12:00:00	25.8	28
2014-03-04 15:00:00	22.8	49
2014-03-04 18:00:00	21.8	58
2014-03-04 21:00:00	21.2	58
2014-03-05	21.2	53
2014-03-05 03:00:00	23	49
2014-03-05 06:00:00	27.6	34
2014-03-05 09:00:00	28.3	32
2014-03-05 12:00:00	25.9	41
2014-03-05 15:00:00	21.2	60
2014-03-05 18:00:00	19.4	71
2014-03-05 21:00:00	18.6	77
2014-03-06	18.6	75
2014-03-06 03:00:00	24.4	43
2014-03-06 06:00:00	27.8	29
2014-03-06 09:00:00	29	34
2014-03-06 12:00:00	26	43
2014-03-06 15:00:00	22.7	53
2014-03-06 18:00:00	21.8	67
2014-03-06 21:00:00	19.2	78
2014-03-07	17.4	84
2014-03-07 03:00:00	24.6	42
2014-03-07 06:00:00	28.4	30
2014-03-07 09:00:00	29	28
2014-03-07 12:00:00	26.8	28
2014-03-07 15:00:00	22.8	46
2014-03-07 18:00:00	19	62
2014-03-07 21:00:00	18	69
2014-03-08	16.6	78
2014-03-08 03:00:00	25.2	34
2014-03-08 06:00:00	28.5	24
2014-03-08 09:00:00	29	25
2014-03-08 12:00:00	26.2	28
2014-03-08 15:00:00	21.3	49
2014-03-08 18:00:00	18.8	64
2014-03-08 21:00:00	17	78
2014-03-09	16.4	70
2014-03-09 03:00:00	25.2	29
2014-03-09 06:00:00	29	24
2014-03-09 09:00:00	29.4	20
2014-03-09 12:00:00	26.8	33
2014-03-09 15:00:00	21.6	59
2014-03-09 18:00:00	22.1	52
2014-03-09 21:00:00	19	70
2014-03-10	16.7	77
2014-03-10 03:00:00	24.5	43
2014-03-10 06:00:00	28.8	26
2014-03-10 09:00:00	29.2	27
2014-03-10 12:00:00	26.9	32
2014-03-10 15:00:00	25.2	39
2014-03-10 18:00:00	23.6	52
2014-03-10 21:00:00	21	69
2014-03-11	19.3	70
2014-03-11 03:00:00	26.2	36
2014-03-11 06:00:00	29.8	24
2014-03-11 09:00:00	30.6	24
2014-03-11 12:00:00	28.6	28
2014-03-11 15:00:00	22.6	55
2014-03-11 18:00:00	20.6	61
2014-03-11 21:00:00	19.4	69
2014-03-12	18.4	74
2014-03-12 03:00:00	27.4	33
2014-03-12 06:00:00	30.8	31
2014-03-12 09:00:00	31.9	26
2014-03-12 12:00:00	30	29
2014-03-12 15:00:00	24.2	57
2014-03-12 18:00:00	23.2	62
2014-03-12 21:00:00	22.9	67
2014-03-13	22.6	72
2014-03-13 03:00:00	27.6	48
2014-03-13 06:00:00	32	37
2014-03-13 09:00:00	32.8	31
2014-03-13 12:00:00	29.8	42
2014-03-13 15:00:00	27.2	52
2014-03-13 18:00:00	23.4	62
2014-03-13 21:00:00	21.4	73
2014-03-14	21.2	74
2014-03-14 03:00:00	28.4	41
2014-03-14 06:00:00	31.8	27
2014-03-14 09:00:00	31.6	30
2014-03-14 12:00:00	29.2	36
2014-03-14 15:00:00	27	36
2014-03-14 18:00:00	24.1	52
2014-03-14 21:00:00	21.3	68
2014-03-15	19.2	75
2014-03-15 03:00:00	26.4	40
2014-03-15 06:00:00	30.4	18
2014-03-15 09:00:00	32	17
2014-03-15 12:00:00	29.6	24
2014-03-15 15:00:00	26	32
2014-03-15 18:00:00	22	58
2014-03-15 21:00:00	21.4	61
2014-03-16	20.9	66
2014-03-16 03:00:00	27.2	38
2014-03-16 06:00:00	31.2	20
2014-03-16 09:00:00	32.2	21
2014-03-16 12:00:00	29.6	25
2014-03-16 15:00:00	23.6	49
2014-03-16 18:00:00	21.6	56
2014-03-16 21:00:00	20.2	65
2014-03-17	18.4	76
2014-03-17 03:00:00	28.8	25
2014-03-17 06:00:00	32	22
2014-03-17 09:00:00	33.4	18
2014-03-17 12:00:00	29.6	36
2014-03-17 15:00:00	25.1	53
2014-03-17 18:00:00	23	60
2014-03-17 21:00:00	22	65
2014-03-18	20.8	66
2014-03-18 03:00:00	27.2	62
2014-03-18 06:00:00	30.4	61
2014-03-18 09:00:00	33.6	35
2014-03-18 12:00:00	30.8	47
2014-03-18 15:00:00	27.8	58
2014-03-18 18:00:00	26.9	73
2014-03-18 21:00:00	25.6	82
2014-03-19	24.4	89
2014-03-19 03:00:00	27.7	73
2014-03-19 06:00:00	32.4	48
2014-03-19 09:00:00	33.4	39
2014-03-19 12:00:00	31.4	35
2014-03-19 15:00:00	26.6	67
2014-03-19 18:00:00	25.6	82
2014-03-19 21:00:00	25	84
2014-03-20	23	85
2014-03-20 03:00:00	26.5	68
2014-03-20 06:00:00	32.1	22
2014-03-20 09:00:00	32.9	20
2014-03-20 12:00:00	31	26
2014-03-20 15:00:00	26	47
2014-03-20 18:00:00	24.8	71
2014-03-20 21:00:00	22.6	80
2014-03-21	21.1	86
2014-03-21 03:00:00	27.8	60
2014-03-21 06:00:00	31.2	32
2014-03-21 09:00:00	32	28
2014-03-21 12:00:00	30	35
2014-03-21 15:00:00	27.8	41
2014-03-21 18:00:00	24	60
2014-03-21 21:00:00	23	63
2014-03-22	21.6	68
2014-03-22 03:00:00	28.4	55
2014-03-22 06:00:00	31.6	47
2014-03-22 09:00:00	33.8	28
2014-03-22 12:00:00	32	38
2014-03-22 15:00:00	27.1	69
2014-03-22 18:00:00	21.4	78
2014-03-22 21:00:00	22	76
2014-03-23	20.4	74
2014-03-23 03:00:00	25	56
2014-03-23 06:00:00	29.7	37
2014-03-23 09:00:00	30.8	37
2014-03-23 12:00:00	28.4	52
2014-03-23 15:00:00	26.6	58
2014-03-23 18:00:00	24.4	73
2014-03-23 21:00:00	23	80
2014-03-24	22.2	87
2014-03-24 03:00:00	25.3	85
2014-03-24 06:00:00	30.5	53
2014-03-24 09:00:00	33	38
2014-03-24 12:00:00	29.4	56
2014-03-24 15:00:00	25.6	71
2014-03-24 18:00:00	23.2	66
2014-03-24 21:00:00	22.4	70
2014-03-25	20.8	83
2014-03-25 03:00:00	26.8	58
2014-03-25 06:00:00	29.8	55
2014-03-25 09:00:00	32	47
2014-03-25 12:00:00	29.6	53
2014-03-25 15:00:00	26.4	77
2014-03-25 18:00:00	26.4	77
2014-03-25 21:00:00	25	79
2014-03-26	24	76
2014-03-26 03:00:00	26.2	73
2014-03-26 06:00:00	30.2	59
2014-03-26 09:00:00	33	48
2014-03-26 12:00:00	31.8	53
2014-03-26 15:00:00	29.2	67
2014-03-26 18:00:00	27.5	79
2014-03-26 21:00:00	26.2	86
2014-03-27	25.6	90
2014-03-27 03:00:00	28	77
2014-03-27 06:00:00	33.2	53
2014-03-27 09:00:00	36	29
2014-03-27 12:00:00	32.3	42
2014-03-27 15:00:00	30.6	67
2014-03-27 18:00:00	28.7	82
2014-03-27 21:00:00	27.2	86
2014-03-28	26	90
2014-03-28 03:00:00	27.7	81
2014-03-28 06:00:00	34.2	30
2014-03-28 09:00:00	36	19
2014-03-28 12:00:00	33.4	29
2014-03-28 15:00:00	30.8	48
2014-03-28 18:00:00	28.8	79
2014-03-28 21:00:00	26.8	79
2014-03-29	26	76
2014-03-29 03:00:00	31	43
2014-03-29 06:00:00	36.1	17
2014-03-29 09:00:00	37.3	16
2014-03-29 12:00:00	35.2	22
2014-03-29 15:00:00	31.1	39
2014-03-29 18:00:00	28.5	56
2014-03-29 21:00:00	26.9	69
2014-03-30	25.8	80
2014-03-30 03:00:00	30.4	58
2014-03-30 06:00:00	36.2	23
2014-03-30 09:00:00	37.4	19
2014-03-30 12:00:00	34.4	25
2014-03-30 15:00:00	31.9	30
2014-03-30 18:00:00	29	62
2014-03-30 21:00:00	27.2	83
2014-03-31	26.2	86
2014-03-31 03:00:00	32	46
2014-03-31 06:00:00	36	22
2014-03-31 09:00:00	37.3	18
2014-03-31 12:00:00	33.8	29
2014-03-31 15:00:00	31	38
2014-03-31 18:00:00	28.8	82
2014-03-31 21:00:00	27.5	87
2014-04-01	26.6	87
2014-04-01 03:00:00	30.2	65
2014-04-01 06:00:00	34.8	26
2014-04-01 09:00:00	36.4	20
2014-04-01 12:00:00	32.8	49
2014-04-01 15:00:00	29.4	67
2014-04-01 18:00:00	28	77
2014-04-01 21:00:00	27.2	74
2014-04-02	26.5	70
2014-04-02 03:00:00	30.6	58
2014-04-02 06:00:00	34.8	36
2014-04-02 09:00:00	36.2	25
2014-04-02 12:00:00	33	34
2014-04-02 15:00:00	30.5	54
2014-04-02 18:00:00	28.7	75
2014-04-02 21:00:00	27	80
2014-04-03	25.4	87
2014-04-03 03:00:00	29.6	66
2014-04-03 06:00:00	33.8	45
2014-04-03 09:00:00	36.6	32
2014-04-03 12:00:00	33.2	42
2014-04-03 15:00:00	30	49
2014-04-03 18:00:00	25	77
2014-04-03 21:00:00	23.9	75
2014-04-04	18.9	95
2014-04-04 03:00:00	22.8	74
2014-04-04 06:00:00	28.8	50
2014-04-04 09:00:00	30.4	45
2014-04-04 12:00:00	28.4	58
2014-04-04 15:00:00	25.2	74
2014-04-04 18:00:00	23.4	78
2014-04-04 21:00:00	22.2	83
2014-04-05	22.2	87
2014-04-05 03:00:00	28.5	55
2014-04-05 06:00:00	30.8	51
2014-04-05 09:00:00	32	47
2014-04-05 12:00:00	30.2	55
2014-04-05 15:00:00	27	67
2014-04-05 18:00:00	25.6	77
2014-04-05 21:00:00	25.5	82
2014-04-06	25.6	86
2014-04-06 03:00:00	28.8	70
2014-04-06 06:00:00	32.8	50
2014-04-06 09:00:00	34.6	42
2014-04-06 12:00:00	26.8	76
2014-04-06 15:00:00	25.8	73
2014-04-06 18:00:00	24.7	82
2014-04-06 21:00:00	24	87
2014-04-07	24.2	84
2014-04-07 03:00:00	28.6	62
2014-04-07 06:00:00	32.5	52
2014-04-07 09:00:00	33.7	50
2014-04-07 12:00:00	32.4	60
2014-04-07 15:00:00	29.8	73
2014-04-07 18:00:00	27.8	80
2014-04-07 21:00:00	27.2	83
2014-04-08	27.2	85
2014-04-08 03:00:00	29.4	74
2014-04-08 06:00:00	32.8	55
2014-04-08 09:00:00	33.4	53
2014-04-08 12:00:00	31.4	65
2014-04-08 15:00:00	28.8	79
2014-04-08 18:00:00	28	81
2014-04-08 21:00:00	27.8	83
2014-04-09	27.4	86
2014-04-09 03:00:00	29.6	74
2014-04-09 06:00:00	33.5	55
2014-04-09 09:00:00	34.4	46
2014-04-09 12:00:00	33	56
2014-04-09 15:00:00	30.4	65
2014-04-09 18:00:00	28.4	80
2014-04-09 21:00:00	27.5	85
2014-04-10	27.1	88
2014-04-10 03:00:00	28.5	65
2014-04-10 06:00:00	33	52
2014-04-10 09:00:00	35	27
2014-04-10 12:00:00	32.8	26
2014-04-10 15:00:00	28.4	62
2014-04-10 18:00:00	26.7	79
2014-04-10 21:00:00	25.2	87
2014-04-11	24.2	90
2014-04-11 03:00:00	29	61
2014-04-11 06:00:00	34.7	29
2014-04-11 09:00:00	36.2	21
2014-04-11 12:00:00	34.2	21
2014-04-11 15:00:00	29	41
2014-04-11 18:00:00	27.6	72
2014-04-11 21:00:00	26.4	81
2014-04-12	25.8	82
2014-04-12 03:00:00	30.5	63
2014-04-12 06:00:00	34.4	33
2014-04-12 09:00:00	35.6	28
2014-04-12 12:00:00	33.2	38
2014-04-12 15:00:00	30.6	47
2014-04-12 18:00:00	29.6	58
2014-04-12 21:00:00	26.8	55
2014-04-13	23.6	48
2014-04-13 03:00:00	28	41
2014-04-13 06:00:00	33.6	32
2014-04-13 09:00:00	35.4	30
2014-04-13 12:00:00	33.6	34
2014-04-13 15:00:00	31.2	45
2014-04-13 18:00:00	28.8	56
2014-04-13 21:00:00	26.5	57
2014-04-14	23.7	64
2014-04-14 03:00:00	29.4	50
2014-04-14 06:00:00	33.8	32
2014-04-14 09:00:00	35.8	25
2014-04-14 12:00:00	32.4	43
2014-04-14 15:00:00	28.6	57
2014-04-14 18:00:00	27.4	62
2014-04-14 21:00:00	26.6	70
2014-04-15	25.5	75
2014-04-15 03:00:00	30.4	50
2014-04-15 06:00:00	33	32
2014-04-15 09:00:00	35.4	31
2014-04-15 12:00:00	33.3	33
2014-04-15 15:00:00	28.2	56
2014-04-15 18:00:00	26.6	64
2014-04-15 21:00:00	26	68
2014-04-16	27.2	69
2014-04-16 03:00:00	31	51
2014-04-16 06:00:00	34.2	41
2014-04-16 09:00:00	37	32
2014-04-16 12:00:00	34.2	34
2014-04-16 15:00:00	31.2	41
2014-04-16 18:00:00	30	47
2014-04-16 21:00:00	28.2	78
2014-04-17	26.6	87
2014-04-17 03:00:00	30.2	72
2014-04-17 06:00:00	34.6	47
2014-04-17 09:00:00	36.3	43
2014-04-17 12:00:00	35	45
2014-04-17 15:00:00	31.4	69
2014-04-17 18:00:00	29.6	76
2014-04-17 21:00:00	26.6	67
2014-04-18	25.6	60
2014-04-18 03:00:00	31.6	52
2014-04-18 06:00:00	36.2	44
2014-04-18 09:00:00	37.6	38
2014-04-18 12:00:00	35	47
2014-04-18 15:00:00	32.2	63
2014-04-18 18:00:00	30.2	78
2014-04-18 21:00:00	29	83
2014-04-19	28.6	83
2014-04-19 03:00:00	32.4	58
2014-04-19 06:00:00	36	37
2014-04-19 09:00:00	37	33
2014-04-19 12:00:00	33	50
2014-04-19 15:00:00	31	59
2014-04-19 18:00:00	29.4	68
2014-04-19 21:00:00	27	76
2014-04-20	26.2	77
2014-04-20 03:00:00	33.6	51
2014-04-20 06:00:00	37.4	26
2014-04-20 09:00:00	38.2	27
2014-04-20 12:00:00	35.6	36
2014-04-20 15:00:00	31.6	55
2014-04-20 18:00:00	29.6	69
2014-04-20 21:00:00	28.7	68
2014-04-21	27.2	70
2014-04-21 03:00:00	35.4	27
2014-04-21 06:00:00	37.4	20
2014-04-21 09:00:00	37.6	18
2014-04-21 12:00:00	35.4	17
2014-04-21 15:00:00	29	49
2014-04-21 18:00:00	27.6	59
2014-04-21 21:00:00	26.6	61
2014-04-22	25.2	64
2014-04-22 03:00:00	35.2	21
2014-04-22 06:00:00	37.8	21
2014-04-22 09:00:00	38.4	17
2014-04-22 12:00:00	35.6	25
2014-04-22 15:00:00	30.2	44
2014-04-22 18:00:00	28.9	51
2014-04-22 21:00:00	27.9	53
2014-04-23	27.2	64
2014-04-23 03:00:00	33.6	40
2014-04-23 06:00:00	38	20
2014-04-23 09:00:00	39.2	13
2014-04-23 12:00:00	36	25
2014-04-23 15:00:00	30.2	40
2014-04-23 18:00:00	28.4	45
2014-04-23 21:00:00	30	41
2014-04-24	29.4	34
2014-04-24 03:00:00	34	33
2014-04-24 06:00:00	39.4	18
2014-04-24 09:00:00	39.8	16
2014-04-24 12:00:00	36.2	26
2014-04-24 15:00:00	34	52
2014-04-24 18:00:00	32	63
2014-04-24 21:00:00	30.2	69
2014-04-25	29.5	62
2014-04-25 03:00:00	32.4	65
2014-04-25 06:00:00	36.8	43
2014-04-25 09:00:00	39	35
2014-04-25 12:00:00	31.1	33
2014-04-25 15:00:00	30.6	42
2014-04-25 18:00:00	29.4	50
2014-04-25 21:00:00	28.8	74
2014-04-26	28.3	85
2014-04-26 03:00:00	32.2	63
2014-04-26 06:00:00	36	48
2014-04-26 09:00:00	37.6	48
2014-04-26 12:00:00	34.7	61
2014-04-26 15:00:00	27.8	51
2014-04-26 18:00:00	28.6	46
2014-04-26 21:00:00	26.8	64
2014-04-27	25.8	76
2014-04-27 03:00:00	32.4	63
2014-04-27 06:00:00	35.8	48
2014-04-27 09:00:00	37	45
2014-04-27 12:00:00	35.2	56
2014-04-27 15:00:00	32.4	69
2014-04-27 18:00:00	30.4	81
2014-04-27 21:00:00	28.2	74
2014-04-28	24.6	67
2014-04-28 03:00:00	23.8	78
2014-04-28 06:00:00	30.6	50
2014-04-28 09:00:00	33.4	57
2014-04-28 12:00:00	33.4	57
2014-04-28 15:00:00	31.2	71
2014-04-28 18:00:00	29.4	80
2014-04-28 21:00:00	28.4	85
2014-04-29	28.3	87
2014-04-29 03:00:00	31.6	68
2014-04-29 06:00:00	35	52
2014-04-29 09:00:00	36.2	51
2014-04-29 12:00:00	33.6	62
2014-04-29 15:00:00	31.8	65
2014-04-29 18:00:00	23	69
2014-04-29 21:00:00	24	72
2014-04-30	23.4	84
2014-04-30 03:00:00	30.3	56
2014-04-30 06:00:00	34	51
2014-04-30 09:00:00	36	48
2014-04-30 12:00:00	34	56
2014-04-30 15:00:00	32	66
2014-04-30 18:00:00	29.6	79
2014-04-30 21:00:00	28.4	85
2014-05-01	27.5	88
2014-05-01 03:00:00	31.2	65
2014-05-01 06:00:00	34.1	51
2014-05-01 09:00:00	35.1	47
2014-05-01 12:00:00	33.2	55
2014-05-01 15:00:00	30.6	69
2014-05-01 18:00:00	21.2	92
2014-05-01 21:00:00	22.4	82
2014-05-02	23.6	74
2014-05-02 03:00:00	26	61
2014-05-02 06:00:00	31.2	48
2014-05-02 09:00:00	33.4	52
2014-05-02 12:00:00	32.6	57
2014-05-02 15:00:00	30.7	67
2014-05-02 18:00:00	29.7	74
2014-05-02 21:00:00	28.6	82
2014-05-03	27.7	89
2014-05-03 03:00:00	29.8	71
2014-05-03 06:00:00	33.8	38
2014-05-03 09:00:00	32.6	42
2014-05-03 12:00:00	27.4	49
2014-05-03 15:00:00	26.6	58
2014-05-03 18:00:00	26.8	58
2014-05-03 21:00:00	25.2	77
2014-05-04	24	84
2014-05-04 03:00:00	29.4	57
2014-05-04 06:00:00	33.2	41
2014-05-04 09:00:00	34.2	40
2014-05-04 12:00:00	32.8	52
2014-05-04 15:00:00	30.6	67
2014-05-04 18:00:00	29.5	76
2014-05-04 21:00:00	28.7	77
2014-05-05	27.8	78
2014-05-05 03:00:00	28.4	69
2014-05-05 06:00:00	30.3	58
2014-05-05 09:00:00	29.8	61
2014-05-05 12:00:00	29.6	67
2014-05-05 15:00:00	28	75
2014-05-05 18:00:00	27	83
2014-05-05 21:00:00	26.4	88
2014-05-06	25.8	91
2014-05-06 03:00:00	31.3	55
2014-05-06 06:00:00	34.6	43
2014-05-06 09:00:00	35	41
2014-05-06 12:00:00	33.7	48
2014-05-06 15:00:00	31.6	61
2014-05-06 18:00:00	29.8	67
2014-05-06 21:00:00	28.3	78
2014-05-07	27.6	86
2014-05-07 03:00:00	30	71
2014-05-07 06:00:00	34.6	50
2014-05-07 09:00:00	25.3	87
2014-05-07 12:00:00	28.2	81
2014-05-07 15:00:00	25.1	84
2014-05-07 18:00:00	26.1	80
2014-05-07 21:00:00	25	86
2014-05-08	24.6	80
2014-05-08 03:00:00	29	78
2014-05-08 06:00:00	32.8	62
2014-05-08 09:00:00	35.4	50
2014-05-08 12:00:00	34.6	55
2014-05-08 15:00:00	30.8	69
2014-05-08 18:00:00	29.2	77
2014-05-08 21:00:00	28.7	80
2014-05-09	28.5	80
2014-05-09 03:00:00	31.2	72
2014-05-09 06:00:00	34.6	56
2014-05-09 09:00:00	37.3	43
2014-05-09 12:00:00	35.6	51
2014-05-09 15:00:00	32.2	68
2014-05-09 18:00:00	29.8	76
2014-05-09 21:00:00	28.8	80
2014-05-10	28.8	80
2014-05-10 03:00:00	29.8	80
2014-05-10 06:00:00	32.6	67
2014-05-10 09:00:00	35	49
2014-05-10 12:00:00	34	51
2014-05-10 15:00:00	32.2	60
2014-05-10 18:00:00	30.8	64
2014-05-10 21:00:00	29.2	72
2014-05-11	25.8	86
2014-05-11 03:00:00	26.5	86
2014-05-11 06:00:00	31.8	61
2014-05-11 09:00:00	32.4	61
2014-05-11 12:00:00	29.4	71
2014-05-11 15:00:00	28	77
2014-05-11 18:00:00	28	83
2014-05-11 21:00:00	28	85
2014-05-12	28.2	85
2014-05-12 03:00:00	31.5	68
2014-05-12 06:00:00	34	55
2014-05-12 09:00:00	35.5	53
2014-05-12 12:00:00	33.2	61
2014-05-12 15:00:00	31	73
2014-05-12 18:00:00	29.6	79
2014-05-12 21:00:00	28.4	85
2014-05-13	28.6	88
2014-05-13 03:00:00	31.7	71
2014-05-13 06:00:00	35	54
2014-05-13 09:00:00	37	45
2014-05-13 12:00:00	33.4	63
2014-05-13 15:00:00	27	70
2014-05-13 18:00:00	28.2	77
2014-05-13 21:00:00	28	85
2014-05-14	28.3	89
2014-05-14 03:00:00	30.8	77
2014-05-14 06:00:00	35	59
2014-05-14 09:00:00	36.4	43
2014-05-14 12:00:00	32.7	42
2014-05-14 15:00:00	29.2	55
2014-05-14 18:00:00	27.4	57
2014-05-14 21:00:00	27.1	70
2014-05-15	27.2	90
2014-05-15 03:00:00	30.2	78
2014-05-15 06:00:00	34.6	62
2014-05-15 09:00:00	36.6	47
2014-05-15 12:00:00	32.4	41
2014-05-15 15:00:00	28.2	58
2014-05-15 18:00:00	27.9	64
2014-05-15 21:00:00	27.7	70
2014-05-16	27.2	78
2014-05-16 03:00:00	31.4	69
2014-05-16 06:00:00	35.4	55
2014-05-16 09:00:00	37.3	42
2014-05-16 12:00:00	34	49
2014-05-16 15:00:00	31.6	57
2014-05-16 18:00:00	29.8	64
2014-05-16 21:00:00	28.8	77
2014-05-17	28.6	86
2014-05-17 03:00:00	31	69
2014-05-17 06:00:00	35.4	52
2014-05-17 09:00:00	35.6	51
2014-05-17 12:00:00	34.2	57
2014-05-17 15:00:00	29.6	63
2014-05-17 18:00:00	30.6	71
2014-05-17 21:00:00	29.6	78
2014-05-18	28.6	87
2014-05-18 03:00:00	31.6	67
2014-05-18 06:00:00	36	45
2014-05-18 09:00:00	36	50
2014-05-18 12:00:00	34.5	58
2014-05-18 15:00:00	32.6	66
2014-05-18 18:00:00	30	66
2014-05-18 21:00:00	28.8	78
2014-05-19	28.6	87
2014-05-19 03:00:00	32	65
2014-05-19 06:00:00	34.7	58
2014-05-19 09:00:00	36	51
2014-05-19 12:00:00	34.4	57
2014-05-19 15:00:00	32.2	66
2014-05-19 18:00:00	30.6	73
2014-05-19 21:00:00	29	83
2014-05-20	28.6	85
2014-05-20 03:00:00	31.6	67
2014-05-20 06:00:00	35.6	51
2014-05-20 09:00:00	36.8	48
2014-05-20 12:00:00	34.6	53
2014-05-20 15:00:00	32	65
2014-05-20 18:00:00	29.6	78
2014-05-20 21:00:00	28.2	87
2014-05-21	27.8	87
2014-05-21 03:00:00	31	68
2014-05-21 06:00:00	35	49
2014-05-21 09:00:00	37.2	41
2014-05-21 12:00:00	34.4	50
2014-05-21 15:00:00	31.4	65
2014-05-21 18:00:00	29.5	73
2014-05-21 21:00:00	28.7	80
2014-05-22	28.4	85
2014-05-22 03:00:00	32	66
2014-05-22 06:00:00	34.2	53
2014-05-22 09:00:00	36.8	43
2014-05-22 12:00:00	34.6	53
2014-05-22 15:00:00	32.2	62
2014-05-22 18:00:00	30.4	75
2014-05-22 21:00:00	29.6	80
2014-05-23	29	83
2014-05-23 03:00:00	32.7	65
2014-05-23 06:00:00	35.8	50
2014-05-23 09:00:00	37.4	41
2014-05-23 12:00:00	36.3	43
2014-05-23 15:00:00	32.6	67
2014-05-23 18:00:00	31	74
2014-05-23 21:00:00	30	76
2014-05-24	29.7	77
2014-05-24 03:00:00	33	59
2014-05-24 06:00:00	35.4	51
2014-05-24 09:00:00	25	95
2014-05-24 12:00:00	25.6	90
2014-05-24 15:00:00	26	74
2014-05-24 18:00:00	26.3	77
2014-05-24 21:00:00	26	79
2014-05-25	25.8	88
2014-05-25 03:00:00	30	67
2014-05-25 06:00:00	33.6	56
2014-05-25 09:00:00	25	93
2014-05-25 12:00:00	26.3	88
2014-05-25 15:00:00	26.4	88
2014-05-25 18:00:00	27	88
2014-05-25 21:00:00	26.2	90
2014-05-26	25.9	89
2014-05-26 03:00:00	30.7	61
2014-05-26 06:00:00	33	56
2014-05-26 09:00:00	31.5	63
2014-05-26 12:00:00	29.6	75
2014-05-26 15:00:00	28.3	82
2014-05-26 18:00:00	27.6	89
2014-05-26 21:00:00	27.4	90
2014-05-27	27.6	89
2014-05-27 03:00:00	28.6	82
2014-05-27 06:00:00	30	69
2014-05-27 09:00:00	32.2	60
2014-05-27 12:00:00	28	87
2014-05-27 15:00:00	27.2	90
2014-05-27 18:00:00	27.2	94
2014-05-27 21:00:00	27.5	88
2014-05-28	27.9	86
2014-05-28 03:00:00	25.2	96
2014-05-28 06:00:00	27.2	86
2014-05-28 09:00:00	29	76
2014-05-28 12:00:00	29.6	72
2014-05-28 15:00:00	29	79
2014-05-28 18:00:00	28.2	87
2014-05-28 21:00:00	27.1	87
2014-05-29	25.8	88
2014-05-29 03:00:00	29.1	66
2014-05-29 06:00:00	32.6	55
2014-05-29 09:00:00	34.4	48
2014-05-29 12:00:00	33.7	51
2014-05-29 15:00:00	30.5	73
2014-05-29 18:00:00	29	65
2014-05-29 21:00:00	28.4	78
2014-05-30	28.2	85
2014-05-30 03:00:00	30.2	75
2014-05-30 06:00:00	25	82
2014-05-30 09:00:00	29.1	67
2014-05-30 12:00:00	28	67
2014-05-30 15:00:00	27.9	76
2014-05-30 18:00:00	26.4	79
2014-05-30 21:00:00	26	84
2014-05-31	25.9	86
2014-05-31 03:00:00	29	79
2014-05-31 06:00:00	28.8	83
2014-05-31 09:00:00	26	91
2014-05-31 12:00:00	27.2	81
2014-05-31 15:00:00	26.6	87
2014-05-31 18:00:00	26.4	86
2014-05-31 21:00:00	25.4	89
2014-06-01	24.6	91
2014-06-01 03:00:00	25.8	85
2014-06-01 06:00:00	27.6	74
2014-06-01 09:00:00	31	63
2014-06-01 12:00:00	29	76
2014-06-01 15:00:00	27.8	82
2014-06-01 18:00:00	27	88
2014-06-01 21:00:00	26.2	91
2014-06-02	24.8	96
2014-06-02 03:00:00	26.2	97
2014-06-02 06:00:00	26.2	97
2014-06-02 09:00:00	28.8	82
2014-06-02 12:00:00	28.6	82
2014-06-02 15:00:00	27.6	83
2014-06-02 18:00:00	27	88
2014-06-02 21:00:00	27	91
2014-06-03	27.2	92
2014-06-03 03:00:00	29.5	82
2014-06-03 06:00:00	30.6	69
2014-06-03 09:00:00	32.2	63
2014-06-03 12:00:00	29.7	74
2014-06-03 15:00:00	28.5	83
2014-06-03 18:00:00	28	83
2014-06-03 21:00:00	27.8	87
2014-06-04	27.4	90
2014-06-04 03:00:00	31.4	75
2014-06-04 06:00:00	33.5	63
2014-06-04 09:00:00	34.8	55
2014-06-04 12:00:00	32.4	65
2014-06-04 15:00:00	29.6	76
2014-06-04 18:00:00	28.6	83
2014-06-04 21:00:00	28	86
2014-06-05	28.4	89
2014-06-05 03:00:00	31.4	73
2014-06-05 06:00:00	33.8	61
2014-06-05 09:00:00	35.8	51
2014-06-05 12:00:00	34	58
2014-06-05 15:00:00	31.2	73
2014-06-05 18:00:00	29.6	81
2014-06-05 21:00:00	29	85
2014-06-06	28.4	89
2014-06-06 03:00:00	31.5	75
2014-06-06 06:00:00	33.8	60
2014-06-06 09:00:00	35.2	50
2014-06-06 12:00:00	34	57
2014-06-06 15:00:00	31.4	69
2014-06-06 18:00:00	30.1	74
2014-06-06 21:00:00	29.4	76
2014-06-07	28.5	86
2014-06-07 03:00:00	31.6	69
2014-06-07 06:00:00	34.2	57
2014-06-07 09:00:00	34.6	52
2014-06-07 12:00:00	33.4	59
2014-06-07 15:00:00	32	64
2014-06-07 18:00:00	30	79
2014-06-07 21:00:00	29.5	82
2014-06-08	28.9	85
2014-06-08 03:00:00	31.4	67
2014-06-08 06:00:00	34.4	51
2014-06-08 09:00:00	35.8	46
2014-06-08 12:00:00	33.4	54
2014-06-08 15:00:00	31.8	69
2014-06-08 18:00:00	30.4	76
2014-06-08 21:00:00	29.6	81
2014-06-09	29.3	83
2014-06-09 03:00:00	32	69
2014-06-09 06:00:00	34.8	56
2014-06-09 09:00:00	34.7	55
2014-06-09 12:00:00	33.8	60
2014-06-09 15:00:00	31.7	69
2014-06-09 18:00:00	30	76
2014-06-09 21:00:00	29.4	82
2014-06-10	29.2	86
2014-06-10 03:00:00	31.6	73
2014-06-10 06:00:00	34.8	55
2014-06-10 09:00:00	36	55
2014-06-10 12:00:00	30.2	77
2014-06-10 15:00:00	29.8	79
2014-06-10 18:00:00	29.7	79
2014-06-10 21:00:00	29.4	85
2014-06-11	29.1	87
2014-06-11 03:00:00	32.6	70
2014-06-11 06:00:00	24	87
2014-06-11 09:00:00	26.5	79
2014-06-11 12:00:00	26.9	77
2014-06-11 15:00:00	27.6	71
2014-06-11 18:00:00	28.2	80
2014-06-11 21:00:00	27.5	85
2014-06-12	27.2	85
2014-06-12 03:00:00	31.2	77
2014-06-12 06:00:00	35	61
2014-06-12 09:00:00	36	56
2014-06-12 12:00:00	34.6	68
2014-06-12 15:00:00	32.6	74
2014-06-12 18:00:00	31.4	77
2014-06-12 21:00:00	30.2	86
2014-06-13	29.6	90
2014-06-13 03:00:00	26.8	86
2014-06-13 06:00:00	31.7	61
2014-06-13 09:00:00	33.6	55
2014-06-13 12:00:00	32.6	65
2014-06-13 15:00:00	30.8	68
2014-06-13 18:00:00	26.8	90
2014-06-13 21:00:00	27.8	87
2014-06-14	27.4	88
2014-06-14 03:00:00	31.2	71
2014-06-14 06:00:00	34.6	61
2014-06-14 09:00:00	36.3	45
2014-06-14 12:00:00	35.4	49
2014-06-14 15:00:00	32.6	68
2014-06-14 18:00:00	30.7	80
2014-06-14 21:00:00	29.4	79
2014-06-15	28.7	72
2014-06-15 03:00:00	31.5	69
2014-06-15 06:00:00	34.4	57
2014-06-15 09:00:00	36.4	50
2014-06-15 12:00:00	36	54
2014-06-15 15:00:00	26.8	91
2014-06-15 18:00:00	27.3	85
2014-06-15 21:00:00	26.6	84
2014-06-16	28.3	85
2014-06-16 03:00:00	30.8	71
2014-06-16 06:00:00	33.4	60
2014-06-16 09:00:00	34	58
2014-06-16 12:00:00	33.2	63
2014-06-16 15:00:00	31	71
2014-06-16 18:00:00	30	81
2014-06-16 21:00:00	29.5	84
2014-06-17	29.2	87
2014-06-17 03:00:00	31.4	77
2014-06-17 06:00:00	28.1	92
2014-06-17 09:00:00	27.2	90
2014-06-17 12:00:00	28.2	89
2014-06-17 15:00:00	27.8	90
2014-06-17 18:00:00	27.7	89
2014-06-17 21:00:00	27.8	91
2014-06-18	28	93
2014-06-18 03:00:00	29.2	83
2014-06-18 06:00:00	31.2	73
2014-06-18 09:00:00	32	66
2014-06-18 12:00:00	30.7	75
2014-06-18 15:00:00	27.8	80
2014-06-18 18:00:00	27.7	86
2014-06-18 21:00:00	27.4	88
2014-06-19	27.7	88
2014-06-19 03:00:00	30	74
2014-06-19 06:00:00	32.1	63
2014-06-19 09:00:00	28	89
2014-06-19 12:00:00	28.6	87
2014-06-19 15:00:00	27.2	93
2014-06-19 18:00:00	27	92
2014-06-19 21:00:00	26.4	94
2014-06-20	25.7	96
2014-06-20 03:00:00	26.7	91
2014-06-20 06:00:00	28.5	85
2014-06-20 09:00:00	28.8	83
2014-06-20 12:00:00	29.6	78
2014-06-20 15:00:00	27.8	85
2014-06-20 18:00:00	27.4	87
2014-06-20 21:00:00	27.2	90
2014-06-21	26.4	93
2014-06-21 03:00:00	28	87
2014-06-21 06:00:00	27.6	93
2014-06-21 09:00:00	27.4	89
2014-06-21 12:00:00	27.6	87
2014-06-21 15:00:00	27.6	87
2014-06-21 18:00:00	27.3	88
2014-06-21 21:00:00	26.6	90
2014-06-22	27.3	92
2014-06-22 03:00:00	25.4	93
2014-06-22 06:00:00	27.2	93
2014-06-22 09:00:00	27.8	92
2014-06-22 12:00:00	28.2	90
2014-06-22 15:00:00	28.2	92
2014-06-22 18:00:00	28	93
2014-06-22 21:00:00	27	92
2014-06-23	26.8	93
2014-06-23 03:00:00	28	92
2014-06-23 06:00:00	24	94
2014-06-23 09:00:00	25	92
2014-06-23 12:00:00	25.6	92
2014-06-23 15:00:00	26.1	86
2014-06-23 18:00:00	26.1	90
2014-06-23 21:00:00	26.5	89
2014-06-24	26	82
2014-06-24 03:00:00	25	89
2014-06-24 06:00:00	26.8	87
2014-06-24 09:00:00	30.4	67
2014-06-24 12:00:00	29.8	71
2014-06-24 15:00:00	27.8	81
2014-06-24 18:00:00	27.2	76
2014-06-24 21:00:00	27.1	80
2014-06-25	27	88
2014-06-25 03:00:00	30.6	73
2014-06-25 06:00:00	31.8	71
2014-06-25 09:00:00	32.7	68
2014-06-25 12:00:00	32.4	69
2014-06-25 15:00:00	28.8	82
2014-06-25 18:00:00	28.6	83
2014-06-25 21:00:00	28	85
2014-06-26	27.2	92
2014-06-26 03:00:00	29	83
2014-06-26 06:00:00	29.4	81
2014-06-26 09:00:00	33	63
2014-06-26 12:00:00	31.3	71
2014-06-26 15:00:00	28.1	85
2014-06-26 18:00:00	28	85
2014-06-26 21:00:00	27.6	88
2014-06-27	27.2	90
2014-06-27 03:00:00	29	76
2014-06-27 06:00:00	28.4	83
2014-06-27 09:00:00	30.6	74
2014-06-27 12:00:00	30.4	67
2014-06-27 15:00:00	28.6	79
2014-06-27 18:00:00	28.4	83
2014-06-27 21:00:00	28	90
2014-06-28	27.4	88
2014-06-28 03:00:00	30.2	73
2014-06-28 06:00:00	32.4	65
2014-06-28 09:00:00	28.7	80
2014-06-28 12:00:00	30.2	73
2014-06-28 15:00:00	28.2	85
2014-06-28 18:00:00	28.3	86
2014-06-28 21:00:00	28.1	88
2014-06-29	28	90
2014-06-29 03:00:00	30.7	75
2014-06-29 06:00:00	31.2	75
2014-06-29 09:00:00	29.2	83
2014-06-29 12:00:00	28	89
2014-06-29 15:00:00	26.7	89
2014-06-29 18:00:00	27.5	90
2014-06-29 21:00:00	27.4	90
2014-06-30	27.4	89
2014-06-30 03:00:00	29	77
2014-06-30 06:00:00	31.2	67
2014-06-30 09:00:00	32.6	65
2014-06-30 12:00:00	31.4	65
2014-06-30 15:00:00	29.2	79
2014-06-30 18:00:00	29	79
2014-06-30 21:00:00	27.2	87
2014-07-01	27	92
2014-07-01 03:00:00	28.6	80
2014-07-01 06:00:00	30.8	68
2014-07-01 09:00:00	33	57
2014-07-01 12:00:00	30.7	66
2014-07-01 15:00:00	29.4	74
2014-07-01 18:00:00	28.8	77
2014-07-01 21:00:00	28.2	80
2014-07-02	27.8	82
2014-07-02 03:00:00	27.8	85
2014-07-02 06:00:00	31	68
2014-07-02 09:00:00	30.6	73
2014-07-02 12:00:00	31	67
2014-07-02 15:00:00	28.6	80
2014-07-02 18:00:00	28	83
2014-07-02 21:00:00	27.6	87
2014-07-03	28	87
2014-07-03 03:00:00	28.4	83
2014-07-03 06:00:00	29.2	77
2014-07-03 09:00:00	27.8	90
2014-07-03 12:00:00	28	85
2014-07-03 15:00:00	27.4	92
2014-07-03 18:00:00	27.8	87
2014-07-03 21:00:00	27.5	88
2014-07-04	27.2	88
2014-07-04 03:00:00	28.1	87
2014-07-04 06:00:00	29.9	76
2014-07-04 09:00:00	30	73
2014-07-04 12:00:00	28.8	77
2014-07-04 15:00:00	28.4	85
2014-07-04 18:00:00	27	88
2014-07-04 21:00:00	26.4	93
2014-07-05	26.4	93
2014-07-05 03:00:00	28.4	85
2014-07-05 06:00:00	26	96
2014-07-05 09:00:00	27.3	91
2014-07-05 12:00:00	27.1	89
2014-07-05 15:00:00	26.6	88
2014-07-05 18:00:00	26.4	91
2014-07-05 21:00:00	27.2	92
2014-07-06	27.4	93
2014-07-06 03:00:00	30.8	80
2014-07-06 06:00:00	33	66
2014-07-06 09:00:00	33.8	66
2014-07-06 12:00:00	28.4	85
2014-07-06 15:00:00	26.8	90
2014-07-06 18:00:00	28.1	89
2014-07-06 21:00:00	28	90
2014-07-07	28	90
2014-07-07 03:00:00	30.2	78
2014-07-07 06:00:00	33.2	62
2014-07-07 09:00:00	33.6	58
2014-07-07 12:00:00	33	63
2014-07-07 15:00:00	29.4	79
2014-07-07 18:00:00	28.8	86
2014-07-07 21:00:00	28.6	86
2014-07-08	28.4	85
2014-07-08 03:00:00	31	74
2014-07-08 06:00:00	31.8	66
2014-07-08 09:00:00	34.2	57
2014-07-08 12:00:00	27.4	93
2014-07-08 15:00:00	27.4	91
2014-07-08 18:00:00	28.6	83
2014-07-08 21:00:00	28.5	87
2014-07-09	28.4	90
2014-07-09 03:00:00	30.6	79
2014-07-09 06:00:00	33.2	65
2014-07-09 09:00:00	34.4	51
2014-07-09 12:00:00	32	70
2014-07-09 15:00:00	30	78
2014-07-09 18:00:00	29.2	77
2014-07-09 21:00:00	28.8	83
2014-07-10	28.6	89
2014-07-10 03:00:00	31.2	71
2014-07-10 06:00:00	34.1	58
2014-07-10 09:00:00	32	79
2014-07-10 12:00:00	33	63
2014-07-10 15:00:00	30.7	73
2014-07-10 18:00:00	29.6	84
2014-07-10 21:00:00	29	87
2014-07-11	28.5	86
2014-07-11 03:00:00	28.8	86
2014-07-11 06:00:00	32.4	69
2014-07-11 09:00:00	33.8	56
2014-07-11 12:00:00	32.8	57
2014-07-11 15:00:00	30.6	69
2014-07-11 18:00:00	29.4	78
2014-07-11 21:00:00	28.8	81
2014-07-12	29	83
2014-07-12 03:00:00	32	63
2014-07-12 06:00:00	32.7	64
2014-07-12 09:00:00	35.2	52
2014-07-12 12:00:00	34.2	56
2014-07-12 15:00:00	31.2	68
2014-07-12 18:00:00	30.6	71
2014-07-12 21:00:00	29.4	83
2014-07-13	29	90
2014-07-13 03:00:00	33	64
2014-07-13 06:00:00	32.6	64
2014-07-13 09:00:00	33.8	56
2014-07-13 12:00:00	32.2	65
2014-07-13 15:00:00	30.6	71
2014-07-13 18:00:00	30	76
2014-07-13 21:00:00	29.4	85
2014-07-14	29.1	82
2014-07-14 03:00:00	30.4	74
2014-07-14 06:00:00	31.8	69
2014-07-14 09:00:00	32.6	62
2014-07-14 12:00:00	31.8	65
2014-07-14 15:00:00	30.2	73
2014-07-14 18:00:00	29.6	76
2014-07-14 21:00:00	29	80
2014-07-15	28.6	80
2014-07-15 03:00:00	28.4	81
2014-07-15 06:00:00	30	75
2014-07-15 09:00:00	29	80
2014-07-15 12:00:00	30.4	69
2014-07-15 15:00:00	29.3	77
2014-07-15 18:00:00	28.8	80
2014-07-15 21:00:00	28.4	81
2014-07-16	27.6	89
2014-07-16 03:00:00	27.4	90
2014-07-16 06:00:00	28	90
2014-07-16 09:00:00	30.8	71
2014-07-16 12:00:00	27.6	83
2014-07-16 15:00:00	28	82
2014-07-16 18:00:00	27.8	85
2014-07-16 21:00:00	27.6	87
2014-07-17	27.8	88
2014-07-17 03:00:00	29.6	79
2014-07-17 06:00:00	31.6	69
2014-07-17 09:00:00	32	63
2014-07-17 12:00:00	29.5	82
2014-07-17 15:00:00	29.4	77
2014-07-17 18:00:00	27.6	90
2014-07-17 21:00:00	27.2	90
2014-07-18	27	92
2014-07-18 03:00:00	29.7	80
2014-07-18 06:00:00	32.2	65
2014-07-18 09:00:00	33	64
2014-07-18 12:00:00	29.6	81
2014-07-18 15:00:00	29.6	79
2014-07-18 18:00:00	28.9	83
2014-07-18 21:00:00	28.7	85
2014-07-19	27	94
2014-07-19 03:00:00	29	83
2014-07-19 06:00:00	32.4	70
2014-07-19 09:00:00	32.3	67
2014-07-19 12:00:00	31	69
2014-07-19 15:00:00	30	76
2014-07-19 18:00:00	29	80
2014-07-19 21:00:00	28	80
2014-07-20	27.7	83
2014-07-20 03:00:00	29	76
2014-07-20 06:00:00	30.6	68
2014-07-20 09:00:00	31.7	64
2014-07-20 12:00:00	32	60
2014-07-20 15:00:00	29.4	73
2014-07-20 18:00:00	27.8	85
2014-07-20 21:00:00	26.4	93
2014-07-21	26.2	93
2014-07-21 03:00:00	26.2	93
2014-07-21 06:00:00	27.2	92
2014-07-21 09:00:00	29.2	76
2014-07-21 12:00:00	28	83
2014-07-21 15:00:00	28	79
2014-07-21 18:00:00	27.3	86
2014-07-21 21:00:00	26.4	90
2014-07-22	25.9	93
2014-07-22 03:00:00	27	92
2014-07-22 06:00:00	29.8	71
2014-07-22 09:00:00	28.5	83
2014-07-22 12:00:00	30.6	68
2014-07-22 15:00:00	28.2	79
2014-07-22 18:00:00	27.6	83
2014-07-22 21:00:00	27	88
2014-07-23	27	87
2014-07-23 03:00:00	29.2	73
2014-07-23 06:00:00	31	64
2014-07-23 09:00:00	31.5	63
2014-07-23 12:00:00	30.4	73
2014-07-23 15:00:00	29	79
2014-07-23 18:00:00	28.2	81
2014-07-23 21:00:00	27.6	85
2014-07-24	26.7	92
2014-07-24 03:00:00	28.7	79
2014-07-24 06:00:00	30.3	69
2014-07-24 09:00:00	31.6	65
2014-07-24 12:00:00	31.4	67
2014-07-24 15:00:00	29	77
2014-07-24 18:00:00	28.6	82
2014-07-24 21:00:00	28.2	83
2014-07-25	28	87
2014-07-25 03:00:00	30.6	73
2014-07-25 06:00:00	32.4	63
2014-07-25 09:00:00	34.3	55
2014-07-25 12:00:00	33.3	56
2014-07-25 15:00:00	30.6	77
2014-07-25 18:00:00	28.4	77
2014-07-25 21:00:00	27.6	87
2014-07-26	27.6	90
2014-07-26 03:00:00	32	62
2014-07-26 06:00:00	33.2	60
2014-07-26 09:00:00	33.8	60
2014-07-26 12:00:00	32.3	64
2014-07-26 15:00:00	30.2	73
2014-07-26 18:00:00	30.2	73
2014-07-26 21:00:00	29.6	80
2014-07-27	26	93
2014-07-27 03:00:00	26.2	94
2014-07-27 06:00:00	29.4	77
2014-07-27 09:00:00	31.6	69
2014-07-27 12:00:00	30.8	67
2014-07-27 15:00:00	29.2	72
2014-07-27 18:00:00	28	85
2014-07-27 21:00:00	25.6	95
2014-07-28	25.4	96
2014-07-28 03:00:00	26	91
2014-07-28 06:00:00	29.8	76
2014-07-28 09:00:00	33	57
2014-07-28 12:00:00	31	65
2014-07-28 15:00:00	29.8	72
2014-07-28 18:00:00	28.1	83
2014-07-28 21:00:00	27.8	85
2014-07-29	26.6	90
2014-07-29 03:00:00	27	92
2014-07-29 06:00:00	31.1	67
2014-07-29 09:00:00	31.6	66
2014-07-29 12:00:00	31	69
2014-07-29 15:00:00	29.4	76
2014-07-29 18:00:00	29.2	76
2014-07-29 21:00:00	28.5	80
2014-07-30	28	81
2014-07-30 03:00:00	29.2	77
2014-07-30 06:00:00	31.6	67
2014-07-30 09:00:00	33	60
2014-07-30 12:00:00	32.8	63
2014-07-30 15:00:00	30.2	73
2014-07-30 18:00:00	29.2	80
2014-07-30 21:00:00	28.2	83
2014-07-31	27.8	85
2014-07-31 03:00:00	30	73
2014-07-31 06:00:00	32	63
2014-07-31 09:00:00	31.2	75
2014-07-31 12:00:00	31.2	69
2014-07-31 15:00:00	29.7	79
2014-07-31 18:00:00	29.1	83
2014-07-31 21:00:00	28.4	88
2014-08-01	28.2	88
2014-08-01 03:00:00	31.2	71
2014-08-01 06:00:00	32.2	66
2014-08-01 09:00:00	32.8	64
2014-08-01 12:00:00	32	63
2014-08-01 15:00:00	30	79
2014-08-01 18:00:00	29.2	86
2014-08-01 21:00:00	28.7	86
2014-08-02	28.4	89
2014-08-02 03:00:00	29.9	78
2014-08-02 06:00:00	32	68
2014-08-02 09:00:00	32.6	62
2014-08-02 12:00:00	32.6	60
2014-08-02 15:00:00	30.2	71
2014-08-02 18:00:00	29	77
2014-08-02 21:00:00	28.4	80
2014-08-03	27.6	83
2014-08-03 03:00:00	29	78
2014-08-03 06:00:00	31.2	67
2014-08-03 09:00:00	29.6	81
2014-08-03 12:00:00	30.2	73
2014-08-03 15:00:00	29.2	77
2014-08-03 18:00:00	27.4	90
2014-08-03 21:00:00	27	92
2014-08-04	26	95
2014-08-04 03:00:00	28	83
2014-08-04 06:00:00	30.4	72
2014-08-04 09:00:00	31.1	66
2014-08-04 12:00:00	30.2	72
2014-08-04 15:00:00	28.1	85
2014-08-04 18:00:00	27.2	93
2014-08-04 21:00:00	26.6	93
2014-08-05	26.4	93
2014-08-05 03:00:00	28.4	87
2014-08-05 06:00:00	30.2	76
2014-08-05 09:00:00	32.4	63
2014-08-05 12:00:00	31.4	69
2014-08-05 15:00:00	29	82
2014-08-05 18:00:00	28.4	87
2014-08-05 21:00:00	27	92
2014-08-06	26.1	94
2014-08-06 03:00:00	26.8	95
2014-08-06 06:00:00	28.6	87
2014-08-06 09:00:00	32.6	62
2014-08-06 12:00:00	29.4	74
2014-08-06 15:00:00	28.3	82
2014-08-06 18:00:00	28.4	85
2014-08-06 21:00:00	28	87
2014-08-07	27.4	92
2014-08-07 03:00:00	30	81
2014-08-07 06:00:00	28.2	85
2014-08-07 09:00:00	31.4	72
2014-08-07 12:00:00	31.6	69
2014-08-07 15:00:00	29.7	81
2014-08-07 18:00:00	28.8	86
2014-08-07 21:00:00	28.2	87
2014-08-08	27.7	88
2014-08-08 03:00:00	30.6	71
2014-08-08 06:00:00	32	59
2014-08-08 09:00:00	31.2	65
2014-08-08 12:00:00	30	67
2014-08-08 15:00:00	28.6	76
2014-08-08 18:00:00	28.3	81
2014-08-08 21:00:00	27.8	83
2014-08-09	27.4	87
2014-08-09 03:00:00	29.2	74
2014-08-09 06:00:00	32	63
2014-08-09 09:00:00	32.1	62
2014-08-09 12:00:00	31.2	67
2014-08-09 15:00:00	29.3	77
2014-08-09 18:00:00	28.6	83
2014-08-09 21:00:00	28	85
2014-08-10	27.6	89
2014-08-10 03:00:00	30.4	75
2014-08-10 06:00:00	32.7	63
2014-08-10 09:00:00	31.7	71
2014-08-10 12:00:00	30.2	72
2014-08-10 15:00:00	28.9	80
2014-08-10 18:00:00	28.2	81
2014-08-10 21:00:00	27.6	86
2014-08-11	27.9	89
2014-08-11 03:00:00	31	74
2014-08-11 06:00:00	31.7	69
2014-08-11 09:00:00	31.8	72
2014-08-11 12:00:00	30.2	75
2014-08-11 15:00:00	28.8	80
2014-08-11 18:00:00	28.6	88
2014-08-11 21:00:00	28.2	90
2014-08-12	28	90
2014-08-12 03:00:00	30.5	77
2014-08-12 06:00:00	32	76
2014-08-12 09:00:00	32	70
2014-08-12 12:00:00	30.2	75
2014-08-12 15:00:00	27.8	93
2014-08-12 18:00:00	28.2	92
2014-08-12 21:00:00	28.1	90
2014-08-13	28	89
2014-08-13 03:00:00	29.3	86
2014-08-13 06:00:00	29.2	89
2014-08-13 09:00:00	28	89
2014-08-13 12:00:00	28	88
2014-08-13 15:00:00	25	94
2014-08-13 18:00:00	25.4	95
2014-08-13 21:00:00	26	93
2014-08-14	26.6	93
2014-08-14 03:00:00	28.8	90
2014-08-14 06:00:00	27.6	96
2014-08-14 09:00:00	27.5	89
2014-08-14 12:00:00	25.4	95
2014-08-14 15:00:00	25.2	96
2014-08-14 18:00:00	26	95
2014-08-14 21:00:00	26.4	95
2014-08-15	26.8	96
2014-08-15 03:00:00	27.8	92
2014-08-15 06:00:00	29.6	79
2014-08-15 09:00:00	27.7	88
2014-08-15 12:00:00	27.8	89
2014-08-15 15:00:00	27.4	92
2014-08-15 18:00:00	27.2	92
2014-08-15 21:00:00	27	92
2014-08-16	26	97
2014-08-16 03:00:00	26.3	94
2014-08-16 06:00:00	28.6	80
2014-08-16 09:00:00	29.2	82
2014-08-16 12:00:00	28.4	85
2014-08-16 15:00:00	27.6	89
2014-08-16 18:00:00	27.4	92
2014-08-16 21:00:00	26.8	92
2014-08-17	26	91
2014-08-17 03:00:00	27.8	83
2014-08-17 06:00:00	29.6	76
2014-08-17 09:00:00	30.4	75
2014-08-17 12:00:00	29.2	79
2014-08-17 15:00:00	28.6	87
2014-08-17 18:00:00	28	89
2014-08-17 21:00:00	27.6	90
2014-08-18	27.4	91
2014-08-18 03:00:00	29.2	80
2014-08-18 06:00:00	32	66
2014-08-18 09:00:00	27.3	93
2014-08-18 12:00:00	29.5	80
2014-08-18 15:00:00	28.6	89
2014-08-18 18:00:00	28.5	88
2014-08-18 21:00:00	28.1	92
2014-08-19	27.7	91
2014-08-19 03:00:00	27.8	93
2014-08-19 06:00:00	30.8	78
2014-08-19 09:00:00	32	69
2014-08-19 12:00:00	26.6	92
2014-08-19 15:00:00	26.4	91
2014-08-19 18:00:00	26.2	93
2014-08-19 21:00:00	26	95
2014-08-20	26.6	95
2014-08-20 03:00:00	27.9	89
2014-08-20 06:00:00	31	72
2014-08-20 09:00:00	33	64
2014-08-20 12:00:00	28	90
2014-08-20 15:00:00	27.4	92
2014-08-20 18:00:00	27.5	92
2014-08-20 21:00:00	27.3	92
2014-08-21	27.2	94
2014-08-21 03:00:00	29.6	84
2014-08-21 06:00:00	32.4	69
2014-08-21 09:00:00	32.7	60
2014-08-21 12:00:00	29.8	80
2014-08-21 15:00:00	28.5	83
2014-08-21 18:00:00	28	88
2014-08-21 21:00:00	27.4	90
2014-08-22	27.5	91
2014-08-22 03:00:00	29.6	81
2014-08-22 06:00:00	31.4	72
2014-08-22 09:00:00	28.2	90
2014-08-22 12:00:00	29	82
2014-08-22 15:00:00	28	89
2014-08-22 18:00:00	27.8	87
2014-08-22 21:00:00	27.5	89
2014-08-23	27.2	92
2014-08-23 03:00:00	30.2	79
2014-08-23 06:00:00	30.2	81
2014-08-23 09:00:00	28.6	83
2014-08-23 12:00:00	29	79
2014-08-23 15:00:00	28.1	88
2014-08-23 18:00:00	28	88
2014-08-23 21:00:00	27.5	88
2014-08-24	27.4	88
2014-08-24 03:00:00	28.6	86
2014-08-24 06:00:00	31.1	74
2014-08-24 09:00:00	31.4	69
2014-08-24 12:00:00	30.4	76
2014-08-24 15:00:00	28.8	83
2014-08-24 18:00:00	28	83
2014-08-24 21:00:00	27.8	89
2014-08-25	27.6	90
2014-08-25 03:00:00	29.2	80
2014-08-25 06:00:00	30.9	73
2014-08-25 09:00:00	32.3	67
2014-08-25 12:00:00	25.8	91
2014-08-25 15:00:00	26.8	89
2014-08-25 18:00:00	27.4	92
2014-08-25 21:00:00	26.8	91
2014-08-26	26.5	92
2014-08-26 03:00:00	30	78
2014-08-26 06:00:00	27.8	85
2014-08-26 09:00:00	26.6	92
2014-08-26 12:00:00	27.4	92
2014-08-26 15:00:00	26.6	95
2014-08-26 18:00:00	26.7	94
2014-08-26 21:00:00	26.7	95
2014-08-27	26.6	95
2014-08-27 03:00:00	28.7	86
2014-08-27 06:00:00	26.7	91
2014-08-27 09:00:00	29.1	87
2014-08-27 12:00:00	29.4	87
2014-08-27 15:00:00	27.6	93
2014-08-27 18:00:00	27.7	93
2014-08-27 21:00:00	27.2	94
2014-08-28	26.2	96
2014-08-28 03:00:00	24.8	95
2014-08-28 06:00:00	27.5	83
2014-08-28 09:00:00	30	72
2014-08-28 12:00:00	29.6	76
2014-08-28 15:00:00	27.6	90
2014-08-28 18:00:00	26.8	93
2014-08-28 21:00:00	26.8	93
2014-08-29	26.8	95
2014-08-29 03:00:00	29.8	73
2014-08-29 06:00:00	32.6	60
2014-08-29 09:00:00	33.8	60
2014-08-29 12:00:00	32	57
2014-08-29 15:00:00	29.2	80
2014-08-29 18:00:00	29.1	80
2014-08-29 21:00:00	28.6	81
2014-08-30	28.3	85
2014-08-30 03:00:00	29.6	76
2014-08-30 06:00:00	32.5	62
2014-08-30 09:00:00	32.6	65
2014-08-30 12:00:00	30	71
2014-08-30 15:00:00	29.3	82
2014-08-30 18:00:00	28.2	87
2014-08-30 21:00:00	26	95
2014-08-31	25.8	97
2014-08-31 03:00:00	27.7	82
2014-08-31 06:00:00	30.4	69
2014-08-31 09:00:00	29.4	70
2014-08-31 12:00:00	28	74
2014-08-31 15:00:00	28	75
2014-08-31 18:00:00	27.8	77
2014-08-31 21:00:00	27.2	81
2014-09-01	26.6	85
2014-09-01 03:00:00	28.8	71
2014-09-01 06:00:00	30.6	67
2014-09-01 09:00:00	31.1	64
2014-09-01 12:00:00	29.6	68
2014-09-01 15:00:00	28.2	75
2014-09-01 18:00:00	27.4	81
2014-09-01 21:00:00	26.8	85
2014-09-02	26.8	88
2014-09-02 03:00:00	28.9	73
2014-09-02 06:00:00	32.3	60
2014-09-02 09:00:00	32.6	61
2014-09-02 12:00:00	31.4	64
2014-09-02 15:00:00	29.1	74
2014-09-02 18:00:00	28.1	80
2014-09-02 21:00:00	27.1	86
2014-09-03	26.7	88
2014-09-03 03:00:00	29.4	74
2014-09-03 06:00:00	32.8	58
2014-09-03 09:00:00	32.6	62
2014-09-03 12:00:00	32	63
2014-09-03 15:00:00	29.7	71
2014-09-03 18:00:00	28.8	82
2014-09-03 21:00:00	28.1	85
2014-09-04	27.2	87
2014-09-04 03:00:00	31	69
2014-09-04 06:00:00	31.8	63
2014-09-04 09:00:00	32	61
2014-09-04 12:00:00	30.4	66
2014-09-04 15:00:00	29.3	75
2014-09-04 18:00:00	28.6	79
2014-09-04 21:00:00	28	83
2014-09-05	27	87
2014-09-05 03:00:00	29.4	71
2014-09-05 06:00:00	30.4	69
2014-09-05 09:00:00	32.7	62
2014-09-05 12:00:00	31	65
2014-09-05 15:00:00	29.2	73
2014-09-05 18:00:00	28.8	76
2014-09-05 21:00:00	27	88
2014-09-06	27.2	85
2014-09-06 03:00:00	28.7	73
2014-09-06 06:00:00	30.6	67
2014-09-06 09:00:00	33	56
2014-09-06 12:00:00	31.4	60
2014-09-06 15:00:00	30	69
2014-09-06 18:00:00	29.4	71
2014-09-06 21:00:00	28.2	81
2014-09-07	27.2	87
2014-09-07 03:00:00	30.2	65
2014-09-07 06:00:00	32	62
2014-09-07 09:00:00	32	61
2014-09-07 12:00:00	30.6	67
2014-09-07 15:00:00	29.2	77
2014-09-07 18:00:00	28.2	80
[truncated: 27,217 more rows]
